# Supplementary material for: Epigenetic variation in early and late flowering plants of the rubber-producing Russian dandelion Taraxacum koksaghyz provides insights into the regulation of flowering time
Source: Sci Rep. 2024 Feb 21;14:4283. doi: 10.1038/s41598-024-54862-8 (PMC10881582; doi:10.1038/s41598-024-54862-8)
Supplement: Supplementary file 1 — Supplementary Tables. [file 41598_2024_54862_MOESM1_ESM.xlsx]

## Sheet: TableS1
Table S1: WGBS samples and phenotypes.
SampleNo.	Genotype	Flowering Phenotype	UsedForWGBS	WGBS_Sample ID
1	194/16-3	Early	Yes	Tarax-1
2	194/16-3	Early	No	-
3	194/16-3	Late	Yes	Tarax-2
4	194/16-3	Late	Yes	Tarax-3
5	194/16-3	Late	No	-
6	194/6-2	Early	Yes	Tarax-4
7	194/6-2	Early	No	-
8	194/6-2	Late	Yes	Tarax-5
9	194/6-2	Late	Yes	Tarax-6
10	194/6-2	Late	Yes	Tarax-7
11	194/6-5	Early	Yes	Tarax-8
12	194/6-5	Early	No	-
13	194/6-5	Late	Yes	Tarax-9
14	194/6-5	Late	Yes	Tarax-10
15	194/6-5	Late	Yes	Tarax-11
16	194/6-1	Early	Yes	Tarax-12
17	194/6-1	Early	No	-
18	194/6-1	Late	Yes	Tarax-13
19	194/6-1	Late	Yes	Tarax-14
20	194/6-1	Late	Yes	Tarax-15

## Sheet: TableS2
Table S2: Rubber content and root biomass per sample.
SampleNo.	Genotype	Flowering Phenotype	Rubber content [% root dry weight]	Root biomass [g]
1	194/16-3	Early	5.3	2.118
2	194/16-3	Early	2.8	2.893
3	194/16-3	Late	5.4	2.226
4	194/16-3	Late	1.9	2.088
5	194/16-3	Late	4.3	2.72
6	194/6-2	Early	3.1	3.218
7	194/6-2	Early	2.9	4.811
8	194/6-2	Late	4.3	3.322
9	194/6-2	Late	4.8	4.981
10	194/6-2	Late	4.3	3.629
11	194/6-5	Early	5.1	3.547
12	194/6-5	Early	4.2	2.406
13	194/6-5	Late	3.9	4.067
14	194/6-5	Late	3.6	6.117
15	194/6-5	Late	2.8	3.523
16	194/6-1	Early	2.2	2.817
17	194/6-1	Early	2.9	1.497
18	194/6-1	Late	3.9	3.206
19	194/6-1	Late	2.8	2.391
20	194/6-1	Late	3.7	3.848

## Sheet: TableS3
Table S3: WGBS mapping statistics.
	Raw data			Pre-Processing					Alignment
WGBS_Sample ID	# Reads	# Bases [Gb]	Coverage [fold]	# Reads	Remaining Reads [%]	# Bases [Gb]	Remaining Bases [%]	Coverage [fold]	# Reads (QC-pass)	Mapping Rate [%]	# Bases (QC-pass) [Gb]	Mapped Bases [%]
Tarax-1	429895954	64.91	60.1019	411382886	95.6936	58.96	90.8335	54.5926	397335051	96.5852	56.71	96.1839
Tarax-2	440182736	66.47	61.5463	430774652	97.8627	61.99	93.2601	57.3981	407901485	94.6902	58.37	94.1603
Tarax-3	444407564	67.11	62.1389	435428440	97.9795	62.74	93.4883	58.0926	419298580	96.2956	60.11	95.8081
Tarax-4	443944432	67.04	62.0741	434773354	97.9342	62.6	93.3771	57.963	418160272	96.1789	59.88	95.655
Tarax-5	356334288	53.81	49.8241	348728776	97.8656	50.24	93.3655	46.5185	327757969	93.9865	46.94	93.4315
Tarax-6	378970696	57.22	52.9815	370812422	97.8473	53.33	93.2017	49.3796	351554891	94.8067	50.31	94.3371
Tarax-7	440781814	66.56	61.6296	432068888	98.0233	62.3	93.5998	57.6852	410285306	94.9583	58.8	94.382
Tarax-8	394922694	59.63	55.213	385232024	97.5462	55.53	93.1243	51.4167	369977687	96.0402	53.06	95.552
Tarax-9	433204790	65.41	60.5648	422238318	97.4685	60.75	92.8757	56.25	404429545	95.7823	57.87	95.2593
Tarax-10	427328308	64.53	59.75	417828682	97.777	60.28	93.4139	55.8148	398245396	95.3131	57.11	94.7412
Tarax-11	459575164	69.4	64.2593	449842750	97.8823	64.94	93.5735	60.1296	431142536	95.8429	61.91	95.3342
Tarax-12	429494404	64.85	60.0463	420461550	97.8969	60.7	93.6006	56.2037	405063544	96.3378	58.2	95.8814
Tarax-13	518920606	78.36	72.5556	508679382	98.0264	73.34	93.5937	67.9074	488876841	96.1071	70.13	95.6231
Tarax-14	472244976	71.31	66.0278	461626462	97.7515	66.61	93.4091	61.6759	439587575	95.2258	63.07	94.6855
Tarax-15	472517304	71.35	66.0648	461199208	97.6047	66.72	93.5109	61.7778	439076468	95.2032	63.18	94.6942

## Sheet: TableS4
Table S4: Mean methylation level per sample and chromosome.
WGBS_Sample ID	Context	Chr0	Chr1	Chr2	Chr3	Chr4	Chr5	Chr6	Chr7	Chr8	global
Tarax-1	CpG	0.7984	0.9054	0.9013	0.9056	0.907	0.9069	0.9121	0.9056	0.8944	0.903
Tarax-1	CHG	0.677	0.7711	0.7641	0.7721	0.7705	0.7686	0.7783	0.7711	0.7614	0.7682
Tarax-1	CHH	0.184	0.1745	0.1766	0.178	0.1746	0.1637	0.1613	0.1737	0.1816	0.1735
Tarax-2	CpG	0.775	0.892	0.8873	0.8944	0.8932	0.8942	0.901	0.8926	0.8795	0.8899
Tarax-2	CHG	0.6328	0.7395	0.7335	0.7411	0.7404	0.7397	0.749	0.7431	0.7299	0.7378
Tarax-2	CHH	0.1479	0.1481	0.1511	0.1518	0.1499	0.1419	0.1394	0.1495	0.1536	0.1483
Tarax-3	CpG	0.8283	0.9011	0.8964	0.9039	0.9024	0.903	0.9104	0.9028	0.8879	0.8999
Tarax-3	CHG	0.6938	0.7615	0.7546	0.7635	0.7605	0.7599	0.7707	0.7625	0.7494	0.7595
Tarax-3	CHH	0.1911	0.1774	0.1795	0.1806	0.1776	0.1685	0.1654	0.1777	0.1825	0.1766
Tarax-4	CpG	0.8234	0.9037	0.8975	0.9044	0.9014	0.904	0.9073	0.8882	0.8877	0.8987
Tarax-4	CHG	0.6783	0.7524	0.7444	0.7532	0.7495	0.7502	0.7578	0.7402	0.7383	0.7477
Tarax-4	CHH	0.1714	0.1611	0.1631	0.1637	0.1625	0.1535	0.1533	0.1699	0.1657	0.1617
Tarax-5	CpG	0.6532	0.8823	0.8742	0.8846	0.8802	0.8843	0.8858	0.8679	0.8685	0.8745
Tarax-5	CHG	0.5253	0.7274	0.7198	0.7294	0.7262	0.7284	0.7351	0.7187	0.7144	0.7214
Tarax-5	CHH	0.1305	0.1665	0.1679	0.1677	0.1653	0.1603	0.159	0.1739	0.1685	0.1653
Tarax-6	CpG	0.7727	0.8891	0.8813	0.8902	0.8893	0.8917	0.8955	0.8724	0.8714	0.8839
Tarax-6	CHG	0.6313	0.7358	0.7261	0.7364	0.7343	0.7356	0.7445	0.7238	0.7197	0.7309
Tarax-6	CHH	0.1532	0.1551	0.1564	0.1574	0.1558	0.1486	0.149	0.1625	0.1567	0.1551
Tarax-7	CpG	0.7275	0.8783	0.872	0.8814	0.881	0.8822	0.8848	0.8613	0.861	0.8732
Tarax-7	CHG	0.5869	0.7248	0.7159	0.7283	0.7269	0.7274	0.735	0.7112	0.7075	0.7204
Tarax-7	CHH	0.1392	0.1491	0.1514	0.152	0.1514	0.1438	0.1435	0.1556	0.152	0.1496
Tarax-8	CpG	0.7202	0.8853	0.8766	0.8827	0.8857	0.891	0.8938	0.8791	0.8675	0.8798
Tarax-8	CHG	0.5963	0.7414	0.7315	0.7415	0.7408	0.7425	0.7508	0.7389	0.7276	0.7369
Tarax-8	CHH	0.1442	0.1569	0.1599	0.1623	0.1573	0.1524	0.1509	0.1627	0.1606	0.1576
Tarax-9	CpG	0.8339	0.9117	0.9074	0.9101	0.91	0.913	0.9174	0.9069	0.8991	0.9084
Tarax-9	CHG	0.7077	0.7763	0.7707	0.7754	0.7732	0.7752	0.782	0.7735	0.7662	0.7732
Tarax-9	CHH	0.1913	0.1758	0.1811	0.1825	0.1764	0.168	0.1655	0.1816	0.183	0.1771
Tarax-10	CpG	0.8129	0.9034	0.8963	0.9001	0.9021	0.9047	0.9084	0.8974	0.8884	0.8988
Tarax-10	CHG	0.6857	0.7673	0.7579	0.7662	0.7648	0.7654	0.7737	0.7627	0.7537	0.7629
Tarax-10	CHH	0.1716	0.1595	0.1639	0.1655	0.1605	0.1513	0.1503	0.1656	0.1677	0.1608
Tarax-11	CpG	0.8178	0.8965	0.8897	0.8936	0.8944	0.8986	0.9037	0.8893	0.8777	0.892
Tarax-11	CHG	0.6845	0.7574	0.7491	0.756	0.7548	0.7573	0.7662	0.7533	0.7419	0.7536
Tarax-11	CHH	0.1687	0.1569	0.1606	0.1627	0.1577	0.1506	0.1492	0.1622	0.1632	0.1581
Tarax-12	CpG	0.8088	0.8943	0.8865	0.8917	0.8916	0.8968	0.9037	0.8838	0.8748	0.8895
Tarax-12	CHG	0.6789	0.7574	0.748	0.7558	0.7549	0.757	0.7685	0.7491	0.7411	0.7532
Tarax-12	CHH	0.1781	0.1683	0.1719	0.1733	0.1706	0.1618	0.1599	0.1729	0.1734	0.1692
Tarax-13	CpG	0.8112	0.8908	0.883	0.8886	0.8894	0.8932	0.9001	0.8812	0.8717	0.8864
Tarax-13	CHG	0.6769	0.749	0.7391	0.747	0.7467	0.7491	0.7587	0.7397	0.7314	0.7444
Tarax-13	CHH	0.1679	0.1581	0.161	0.162	0.16	0.1518	0.1502	0.1635	0.1625	0.1588
Tarax-14	CpG	0.8006	0.8796	0.871	0.8767	0.8787	0.884	0.8905	0.8692	0.858	0.8751
Tarax-14	CHG	0.6595	0.7361	0.7252	0.7341	0.7341	0.7365	0.7486	0.7267	0.7153	0.7313
Tarax-14	CHH	0.1642	0.1572	0.1602	0.1611	0.1594	0.151	0.1502	0.1613	0.1603	0.1578
Tarax-15	CpG	0.8152	0.8827	0.8736	0.8789	0.8807	0.887	0.8937	0.8712	0.8609	0.8779
Tarax-15	CHG	0.6776	0.7414	0.7299	0.7394	0.7393	0.7426	0.7539	0.7322	0.7212	0.7369
Tarax-15	CHH	0.1839	0.1714	0.1747	0.1756	0.1726	0.1643	0.1626	0.1755	0.1751	0.1718

## Sheet: Table S5
Table S5: Location of differentially methylated regions relative to genes and transposable elements, and the corresponding methylation changes.
Context	Total	Gene		Upstream		Downstream		Upstream/Downstream		Intergenic
		Hyper	Hypo	Hyper	Hypo	Hyper	Hypo	Hyper	Hypo	Hyper	Hypo
CpG	440	123 (30)	110 (33)	28 (14)	20 (11)	22 (16)	23 (17)	12 (3)	9 (5)	37 (26)	56 (42)
CHG	207	32 (14)	45 (10)	13 (10)	8 (5)	11 (9)	9 (8)	3 (2)	2 (1)	52 (47)	32 (25)
CHH	6299	326 (250)	234 (176)	721 (661)	578 (506)	686 (618)	497 (444)	219 (197)	184 (164)	1907 (1838)	947 (901)
Numbers in brackets indicate the fraction of respective DMRs overlapping with transposable elements

## Sheet: Table S6
Table S6: MACE mapping statistics.
	Raw data		Alignment
Sample	# Reads	# Bases [Gb]	# Reads	# Bases [Gb]
EF.R1	5407342	0.36	4,909,695 (90.80 %)	0.32 (88.89 %)
EF.R2	4307947	0.29	3,899,006 (90.51 %)	0.25 (86.21 %)
EF.R3	5077588	0.34	4,602,984 (90.65 %)	0.30 (88.24 %)
EF.SR.R1	4639920	0.309474	4,263,534 (91.89 %)	0.28 (90.48 %)
EF.SR.R2	5088321	0.339048	4,663,703 (91.66 %)	0.3 (88.48 %)
EF.SR.R3	4599279	0.307109	4,233,663 (92.05 %)	0.28 (91.17 %)
LF.BV.R1	6109629	0.41	5,530,689 (90.52 %)	0.36 (87.80 %)
LF.BV.R2	6563853	0.44	5,946,745 (90.60 %)	0.39 (88.64 %)
LF.BV.R3	5895853	0.39	5,315,137 (90.15 %)	0.34 (87.18 %)
LF.SV.R1	4551321	0.304696	4,212,392 (92.55 %)	0.27 (88.61 %)
LF.SV.R2	4781225	0.319747	4,418,710 (92.42 %)	0.29 (90.70 %)
LF.SV.R3	7635036	0.511278	7,038,643 (92.19 %)	0.46 (89.97 %)
LF.DV.R1	11101854	0.74	10,022,640 (90.28 %)	0.65 (87.84 %)
LF.DV.R2	5593774	0.37	5,109,452 (91.34 %)	0.33 (89.19 %)
LF.DV.R3	6550116	0.44	6,069,739 (92.67 %)	0.39 (88.64 %)
LF.AV.R1	5247151	0.35	4,785,214 (91.20 %)	0.31 (88.57 %)
LF.AV.R2	4871721	0.32	4,476,853 (91.89 %)	0.29 (90.63 %)
LF.AV.R3	4471659	0.3	4,095,372 (91.59 %)	0.26 (86.67 %)
EF = early flowering, LF = late flowering, BV = before vernalization, DV = during vernalization, AV = after vernalization, SR = shoot apical meristem (reproductive), SV = shoot apical meristem (vegetative), R = replicate

## Sheet: Table S7
Table S7: Further candidate genes for the flowering phenotype.
Accession	Mean methylation difference1	Context	Location	UniProt accession2	Identity2	Annotation2	Category
TkA08G004720	0.59	CpG	exon1	Q9LHF5	32.79	VIN3-like protein 1	Vernalization and autonomous
TkA04G498030	-0.32	CHH	upstream	Q9ZVP8	84.27	NAC domain-containing protein 35	Vernalization and autonomous
TkAUNG019550	0.34	CHH	upstream	Q9FMX2	63.85	Transcription factor TCP7	Photoperiodism and circadian clock
TkA05G012620	0.58	CHH	upstream	O80653	74.13	SNW/SKI-interacting protein	Photoperiodism and circadian clock
TkA07G047310	0.5	CHH	downstream	Q9SGQ0	56.55	Protein VASCULAR PLANT ONE-ZINC FINGER 1	Photoperiodism and circadian clock
TkA01G176170	-0.37	CpG	exon1	O80653	55.04	SNW/SKI-interacting protein	Photoperiodism and circadian clock
TkA06G377200	-0.31	CpG	exon1	Q9XIN7	48.7	Protein NTM1-like 8	Gibberellic acid
TkA01G585570	-0.38	CHH	upstream	Q9FME2	46.7	Nuclear transport factor 2	DNA methylation and histone modification
TkA05G088990	-0.35	CHH	downstream	Q2LAE1	70.48	ASH1 homolog 2	DNA methylation and histone modification
TkA05G433550	-0.62	CpG	exon1	Q9FN19	75.09	HIGH OSMOTIC STRESS GENE EXPRESSION 15	DNA methylation and histone modification
TkA07G115640	-0.32	CHH	upstream	Q9LDX1	54.57	Protein SUPPRESSOR OF GENE SILENCING 3	Post-transcriptional gene silencing
TkA06G139530	-0.46	CpG	exon1	Q9FH95	83.72	Protein TARGET OF EAT 3	Flower development and meristem identity
TkA07G411720	0.3	CHH	intron2	Q38876	74.7	Agamous-like MADS-box protein AGL8	Flower development and meristem identity
TkA02G496280	0.35	CHH	upstream	P29382	59.69	Developmental protein SEPALLATA 1	Flower development and meristem identity
TkA08G097770	0.41	CHH	upstream	P48007	66.2	Floral homeotic protein PISTILLATA	Flower development and meristem identity
TkA07G441740	-0.38	CHG	exon1	Q9SGH4	52.27	Photosynthetic NDH subunit of lumenal location 3, chloroplastic	Photosynthesis
	-0.41	CpG
TkA07G438070	-0.26	CHG	exon1	Q9S9N6	69.66	Photosynthetic NDH subunit of subcomplex B 1, chloroplastic	Photosynthesis
	-0.43	CpG
1EF.TC relative to LF.TC
2Based on a BlastX search against the UniProt SwissProt database
